# Supplementary material for: In Vitro Anticancer Screening and Preliminary Mechanistic Study of A-Ring Substituted Anthraquinone Derivatives
Source: Cells. 2022 Jan 5;11(1):168. doi: 10.3390/cells11010168 (PMC8750254; doi:10.3390/cells11010168)
Supplement: Supplementary file 1 [file cells-11-00168-s001.zip]

Archive with 1 entries (1 files):
- cells-1519142-supplementary.pdf
